# Supplementary material for: Klf9 promotes the repair of myocardial infarction by regulating macrophage recruitment and polarization
Source: JCI Insight. 2025 Apr 8;10(9):e187072. doi: 10.1172/jci.insight.187072 (PMC12128982; doi:10.1172/jci.insight.187072)
Supplement: Supporting data values [file jciinsight-10-187072-s041.xlsx]

## Sheet: Fig1B
Sham	MI 1d	MI 3d	MI 5d
0.96154	1.5604	1.08905	0.280905
0.851388	1.50592	0.496984	0.550272
1.18707	1.90158	0.518405	0.105552
			0.332766

## Sheet: Fig1C
time	WT+MI	Klf9-/-+MI
1	1
2	1
2	1
2	1
2	1
5	0
6	0
7	0
7	0
7	0
4	1
5	1
6	1
6	1
8	1
9	0
9	0
9	0
9	0
9	0
9	0
9	0
9	0
9	0
9	0
9	0
9	0
9	0
9	0
9	0
9	0
9	0
9	0
2		1
2		1
2		1
2		1
2		1
3		1
3		1
4		1
4		1
6		1
7		0
7		0
7		0
3		1
3		1
3		1
3		1
3		1
4		1
4		1
5		1
5		1
6		1
6		1
8		1
9		0
9		0
9		0
9		0
9		0
9		0
9		0
9		0
9		0
9		0
9		0
9		0

## Sheet: Fig1E
Sham-WT	Sham-Klf9-/-	MI1W-WT	MI1w-Klf9-/-
0.003838	0.004363	0.006235	0.006706
0.004636	0.004631	0.006049	0.00684
0.00403	0.004438	0.005932	0.006623
0.004136	0.004306	0.005104	0.005416
0.004117	0.004529	0.004415	0.006698
0.0042	0.0042	0.006324	0.00689
0.0039	0.0043	0.006911	0.004995
0.0043	0.0044	0.004695	0.005596
0.004	0.0043	0.00537	0.00674
0.0042	0.0041	0.005275	0.005687
		0.004345
		0.006362
		0.004422
		0.00589
		0.006911

## Sheet: Fig1G
EF%					FS%					LVIDs					LVIDd
Sham-WT	Sham-Klf9-/-	MI1W-WT	MI1w-Klf9-/-		Sham-WT	Sham-Klf9-/-	MI1W-WT	MI1w-Klf9-/-		Sham-WT	Sham-Klf9-/-	MI1W-WT	MI1w-Klf9-/-		Sham-WT	Sham-Klf9-/-	MI1W-WT	MI1w-Klf9-/-
65.0844	70.4093	19.9004	12.8537		34.7306	38.5135	9.09092	8.19671		2.22037	1.8537	5.42176	5.0588		3.40185	3.01482	5.87546	5.42176
71.0958	76.9731	18.9434	17.8185		39.3939	44.5783	8.5653	2.96296		2.03704	1.87407	3.74306	6.14769		3.36111	3.38148	4.42361	6.82824
63.0311	81.2365	33.9293	9.8033		32.8767	48.7805	15.9204	5.82191		1.9963	1.71111	3.56157	4.67315		2.97407	3.34074	4.10602	5.08148
57.6416	76.7357	9.16939	8.30841		29.4478	44.079	4.10958	9.12053		2.34259	1.73148	4.35556	5.21759		3.32037	3.0963	5.08148	5.71667
61.4762	80.379	34.9383	10.1387		32.1429	47.8261	16.4103	7.92079		2.32222	1.71111	5.58056	4.71852		3.42222	3.27963	5.6713	5.17222
85.6671	82.7901	15.2547	17.8163		53.5948	50.3185	6.97673	2.25734		1.4463	1.58889	3.26667	4.96806		3.11667	3.19815	3.87917	5.73935
85.2001	79.1443	16.8653	19.2086		52.9801	46.4968	7.72201	4.31035		1.4463	1.71111	4.49167	5.83009		3.07593	3.19815	4.80926	6.48796
83.9314	64.9845	32.7058	16.7317		51.3699	34.8315	15.3846	3.69002		1.4463	2.36296	4.49167	4.42361		2.97407	3.62593	5.08148	4.94537
75.7937	67.7226	28.7775	18.9894		43.3121	36.5385	13.2597	4.57516		1.81296	2.01667	4.92083	5.8463		3.19815	3.17778	6.07963	6.21296
78.2081	77.3408	30.2593	19.2357		45.679	44.5206	14.2857	8.69456		1.79259	1.65	4.99074	5.45738		3.3	2.97407	5.5125	5.34547
		33.8281					15.7895					4.78657					5.19491
		21.7775					9.60376					4.33889					4.84815
		32.0252					14.6071					5.76481					6.13148
		21.8702					9.61195					3.34074					4.48148
		20.5535					9.46502					3.87037					4.64444
		28.3312					12.8603					4.37963					4.66481

## Sheet: Fig2B
Infarcted Size(%)			LV thickness
WT	Klf9-/-		WT	Klf9-/-
20.6549	22.6931		1.18867	0.7534
27.1298	22.2768		1.04933	0.905
31.6867	22.8875		0.964	0.952
23.3457	28.301		1.364	0.783
29.2323	29.3972		0.9645	1.0175
30.2248	24.2314		0.8486	0.831667
30.1973	26.743		0.759833	1.02275
27.058	31.3024		1.313	0.762
26.4062	26.0474		0.7555	0.721
30.358	23.329		1.113	0.832333
31.261	29.402		1.143	1.067
	21.9203			0.6435
	29.9395			0.965667

## Sheet: Fig2D
scar size%			LV thickness
WT	Klf9-/-		WT	Klf9-/-
18.7036	16.8038		0.670112	0.574103
24.1692	28.8495		0.646937	0.631
23.9609	27.814		0.640316	0.528
28.5875	23.0076		0.697	0.541
27.7494	23.5693		0.645	0.5335
37.6611	27.0567		0.556	0.5075
38.0344	22.138		0.546854	0.506
26.5137	24.7149		0.5314	0.56425
34.3386	24.6657		0.515833	0.55425
26.7186	20.9905		0.515	0.51625
28.1562	26.9363		0.5345	0.52225
	25.8131			0.4725

## Sheet: Fig2E
Sham-WT	Sham-Klf9-/-	MI4d-WT	MI4d-Klf9-/-
0.6069	2.2451	11.6053	6.7873
1.49	1.0239	10.4892	7.5019
2.0819	0.468	11.662	11.3987
1.5408	1.3926	9.8136	7.0334
0.6411	0.8387	13.6511	8.0285
1.2793	1.5888	13.6418	6.9198
1.036	1.1433	7.883	13.8934
0.9869	1.0918	6.6409	10.6903
		9.498	7.1685
		11.8745	5.0934
		12.9297	10.2745
		15.0334	5.8593
		13.8871	7.1559

## Sheet: Fig2F
WT-Tnc	WT-Postn	WT-Ccn2	WT-Acta2	WT-Col1a1	WT-Fn1	WT-Tcf21	Klf9-/--Tnc	Klf9-/--Postn	Klf9-/--Ccn2	Klf9-/--Acta2	Klf9-/--Col1a1	Klf9-/--Fn1	Klf9-/--Tcf21
1.1232	0.99	1.3163	0.9672	0.9743	1.19017	0.4242	0.264	0.785	0.435	0.564	0.524	0.387741	2.053
0.7376	0.9526	0.5664	0.7015	0.6384	1.05934	0.9124	0.292	0.559	0.346	0.264	0.244	0.22116	0.469
0.655627	0.920118	0.781755	0.668305	0.740959	1.0786	1.28139	0.323	0.637	0.341	0.406	0.262	0.298782	0.074
0.662479	0.972581	1.14853	0.533507	0.780497	0.894507	1.41197	0.592	0.77	0.365	0.344	0.462	0.529669	1.273
1.2932	0.8264	0.8856	0.9921	0.8024	1.19513	1.4925	0.365	0.646	0.633	0.686	0.491	0.218115	1.825
1.001	2.056	0.722	2.026	2.182	0.669504	1.67	0.33239	0.644636	1.20146	0.45805	0.516724	0.54664	1.43168
1.527	1.149	1.58	1.111	0.881	1.31145	0.303

## Sheet: Fig2G
α-SMA							COL1
WT-Sham	WT-Border zone	WT-Infarct zone	Klf9-/-- Sham	Klf9-/-- Border zone	Klf9-/-- Infarct zone		WT-Sham	WT-Border zone	WT-Infarct zone	Klf9-/-- Sham	Klf9-/-- Border zone	Klf9-/-- Infarct zone
0.2785	2.6842	3.2536	0.2406	1.0741	1.3019		0.6099	2.7658	3.3729	0.6407	1.4418	1.3646
0.2507	3.3568	4.0689	0.3392	1.7144	2.078		0.6925	2.1584	2.5102	0.5833	2.1184	2.4378
0.3836	2.3871	2.6304	0.2234	1.3503	1.4879		0.4963	2.1631	2.6379	0.5452	1.5963	1.4245
0.2793	2.287	2.5201	0.2193	1.4721	1.6221		0.6673	2.575	3.3841	0.5258	1.9401	2.4617
0.3832	2.4277	2.8477	0.3093	1.6336	1.9162		0.5899	2.0712	2.5259	0.6426	2.3548	2.5877
	3.1585	3.705		2.0997	2.463			2.8518	3.5998		2.1477	2.5799

## Sheet: Fig2H
WT-Sham	WT-Border zone	WT-Infarct zone	Klf9-/-- Sham	Klf9-/-- Border zone	Klf9-/-- Infarct zone
1.453	3.76573	4.79015	1.789	3.20182	1.87091
1.655	2.55531	3.88736	1.1566	2.91888	1.02768
1.354	4.77127	4.25525	2.0113	3.20979	1.65844
1.331	3.43467	3.45358	1.125	3.48366	3.04558
1.965	3.431	2.903	1.22	2.811	2.824
	4.112	3.521		3.705	2.341

[truncated: 54 more sheets: Fig5B, Fig5D, Fig5E, Fig5F, Fig6B, Fig6C, Fig6D, Fig6E, Fig6G, Fig7A, Fig7B, Fig7C, Fig7D, Fig7E, Fig7F, Fig8B, Fig8D, Fig8E, Fig8F, Fig8G …]
